# Supplementary material for: Real-World Use of COMT Inhibitors in the Management of Patients with Parkinson’s Disease in Spain Who Present Early Motor Fluctuations: Interim Results from the REONPARK Study
Source: Brain Sci. 2025 May 21;15(5):532. doi: 10.3390/brainsci15050532 (PMC12110095; doi:10.3390/brainsci15050532)
Supplement: Supplementary file 1 [file brainsci-15-00532-s001.zip]

Archive with 1 entries (1 files):
- brainsci-3598110-supplementary.pdf
